# Supplementary material for: Probing the subcellular nanostructure of engineered human cardiomyocytes in 3D tissue
Source: Microsyst Nanoeng. 2021 Jan 27;7:10. doi: 10.1038/s41378-020-00234-x (PMC8433147; doi:10.1038/s41378-020-00234-x)
Supplement: Supplementary file 2 — Data Set 1 [file 41378_2020_234_MOESM2_ESM.xlsx]

## Sheet: SI Dataset
	WT hiPSC-CMTs
	Contractile Force (μN)	Intensity (ph)	q (nm-1)
	32.056	1.61805	0.143129
	42.829	1.02113	0.142638
	40.103	1.32418	0.141384
	55.352	1.44361	0.141069
	34.361	1.03881	0.141621
	28.717	1.09118	0.141371
	73.817	0.539416	0.149161
	60.642	0.488552	0.150393
	67.731	0.578417	0.145455
	58.053	0.255588	0.153656
	51.953	0.237152	0.150615
	63.328	0.115811	0.156659
	R403Q hiPSC-CMTs
	Contractile Force (μN)	Intensity (ph)	q (nm-1)
	70.089	0.196672	0.149702
	49.504	0.217098	0.149731
	80.877	0.0718944	0.151868
	68.299	0.130137	0.150876
	61.306	0.157331	0.144873
	59.654	0.179983	0.158611
	73.576	0.304398	0.158677
	56.872	0.225271	0.159927
	49.111	0.13172	0.170612
	71.232	0.203587	0.161413
	62.542	0.084538	0.1598
	45.598	0.495459	0.152486
	48.545	0.0965536	0.167081
	R403Q hiPSC CMTs (Relaxed)
	Contractile Force (μN)	Intensity (ph)	q (nm-1)
	46.221	0.111918	0.163347
	40.749	0.0640588	0.152164
	39.891	0.0427003	0.162607
	38.316	0.0124669	0.169016
	54.276	0.749852	0.1512
	43.966	0.57024	0.15044
	49.423	1.86872	0.150983
	44.169	1.44162	0.151436
	81.242	1.01834	0.150231
